# Supplementary material for: Guanidinylated Polymyxins as Outer Membrane Permeabilizers Capable of Potentiating Rifampicin, Erythromycin, Ceftazidime and Aztreonam against Gram-Negative Bacteria
Source: Antibiotics (Basel). 2022 Sep 20;11(10):1277. doi: 10.3390/antibiotics11101277 (PMC9598282; doi:10.3390/antibiotics11101277)
Supplement: Supplementary file 1 [file antibiotics-11-01277-s001.zip]

Archive with 1 entries (1 files):
- antibiotics-1908784-supplementary.pdf
